# Supplementary material for: Folic-Acid-Conjugated Poly (Lactic-Co-Glycolic Acid) Nanoparticles Loaded with Gallic Acid Induce Glioblastoma Cell Death by Reactive-Oxygen-Species-Induced Stress
Source: Polymers (Basel). 2024 Jul 30;16(15):2161. doi: 10.3390/polym16152161 (PMC11313823; doi:10.3390/polym16152161)
Supplement: Supplementary file 1 [file polymers-16-02161-s001.zip]

Archive with 1 entries (1 files):
- polymers-3112256-supplementary.pdf
